# Supplementary material for: Prediction of the Compressive Strength of Fly Ash Geopolymer Concrete by an Optimised Neural Network Model
Source: Polymers (Basel). 2022 Mar 31;14(7):1423. doi: 10.3390/polym14071423 (PMC9002561; doi:10.3390/polym14071423)
Supplement: Supplementary file 1 [file polymers-14-01423-s001.zip]

Archive with 2 entries (2 files):
- Table S1 The raw data with their equivalent.xlsx
- Table S2 The data set with ten input variables and the output variable.xlsx
