# Supplementary material for: Prediction of the Compressive Strength of Fly Ash Geopolymer Concrete by an Optimised Neural Network Model
Source: Polymers (Basel). 2022 Mar 31;14(7):1423. doi: 10.3390/polym14071423 (PMC9002561; doi:10.3390/polym14071423)
Supplement: Supplementary file 1 [file polymers-14-01423-s001.zip › Table S1 The raw data with their equivalent.xlsx]

## Sheet: Sheet1
		1	2			3											4	5	6				7		8	9	10
	Ref	CCI %	FA	Cagg	Fagg	Cagg/Tagg	Molarity	SH	SH_solid	Na2O_Eq.	SS	%SiO2	%Na2O	SiO2_solid	Na2O_solid	Na2O_Total	Na2O%	SiO2/Na2O	GS/Tagg	EW	W_SH	W_SS	W/GS	SP	SP%	CT	T	shape	shape factor	CS	f'c
1	28	9.402	400	950	850	0.472222	12	57	20.5713	15.9428	143	29.43	14.26	42.0849	20.3918	36.3346	9.08364	1.15826	0.265789	40	41.0572	80.5233	0.326846	28	7	24	70	cubic	1.23	53.46	43.4634
2		9.402	400	950	850	0.472222	12	57	20.5713	15.9428	143	29.43	14.26	42.0849	20.3918	36.3346	9.08364	1.15826	0.265789	48	41.0572	80.5233	0.343029	28	7	24	70		1.25	45.01	36.008
3		9.402	400	950	850	0.472222	12	57	20.5713	15.9428	143	29.43	14.26	42.0849	20.3918	36.3346	9.08364	1.15826	0.265789	60	41.0572	80.5233	0.367303	28	7	24	70		1.25	37.31	29.848
4		9.402	400	950	850	0.472222	12	57	20.5713	15.9428	143	29.43	14.26	42.0849	20.3918	36.3346	9.08364	1.15826	0.265789	80	41.0572	80.5233	0.407759	28	7	24	70		1.25	22.58	18.064
5		9.402	400	950	850	0.472222	12	57	20.5713	15.9428	143	29.43	14.26	42.0849	20.3918	36.3346	9.08364	1.15826	0.265789	48	41.0572	80.5233	0.343029	28	7	48	70		1.25	51.03	40.824
6		9.402	400	950	850	0.472222	12	57	20.5713	15.9428	143	29.43	14.26	42.0849	20.3918	36.3346	9.08364	1.15826	0.265789	48	41.0572	80.5233	0.343029	28	7	72	70		1.25	51.41	41.128
7		9.402	400	950	850	0.472222	12	57	20.5713	15.9428	143	29.43	14.26	42.0849	20.3918	36.3346	9.08364	1.15826	0.265789	48	41.0572	80.5233	0.343029	28	7	96	70		1.25	51.68	41.344
8		9.402	400	950	850	0.472222	12	57	20.5713	15.9428	143	29.43	14.26	42.0849	20.3918	36.3346	9.08364	1.15826	0.265789	48	41.0572	80.5233	0.343029	28	7	48	60		1.25	44.81	35.848
9		9.402	400	950	850	0.472222	12	57	20.5713	15.9428	143	29.43	14.26	42.0849	20.3918	36.3346	9.08364	1.15826	0.265789	48	41.0572	80.5233	0.343029	28	7	48	80		1.25	48.56	38.848
10		9.402	400	950	850	0.472222	12	57	20.5713	15.9428	143	29.43	14.26	42.0849	20.3918	36.3346	9.08364	1.15826	0.265789	48	41.0572	80.5233	0.343029	28	7	48	90		1.25	47.99	38.392
11	21	1.885	476	1294	554	0.299784	8	120	31.476	24.3939	48	29.4	14.7	14.112	7.056	31.4499	6.60712	0.448714	0.28223	0	95.6061	26.832	0.224264	0	0	24	60	cylindrical	1	17	17
12		1.885	476	1294	554	0.299784	8	48	12.5904	9.75756	120	29.4	14.7	35.28	17.64	27.3976	5.75579	1.28771	0.291492	0	38.2424	67.08	0.192042	0	0	24	60		1	57	57
13		1.885	476	1294	554	0.299784	8	48	12.5904	9.75756	120	29.4	14.7	35.28	17.64	27.3976	5.75579	1.28771	0.291492	0	38.2424	67.08	0.192042	0	0	24	90		1	66	66
14		1.885	476	1294	554	0.299784	14	120	48.516	37.5999	48	29.4	14.7	14.112	7.056	44.6559	9.38149	0.316016	0.289377	0	82.4001	26.832	0.190842	0	0	24	60		1	48	48
15		1.885	476	1294	554	0.299784	14	48	19.4064	15.04	120	29.4	14.7	35.28	17.64	32.68	6.86554	1.07956	0.294351	0	32.96	67.08	0.178963	0	0	24	60		1	68	68
16		1.885	476	1294	554	0.299784	14	48	19.4064	15.04	120	29.4	14.7	35.28	17.64	32.68	6.86554	1.07956	0.294351	0	32.96	67.08	0.178963	0	0	24	90		1	70	70
17	31	3.047	408	1201	647	0.350108	8	41	10.7543	8.33458	103	29.4	14.7	30.282	15.141	23.4756	5.75382	1.28994	0.249869	0	32.6654	57.577	0.191967	6.1	1.4951	24	60	cylindrical	1	63	63
18		1.885	408	1294	554	0.299784	14	41	16.5763	12.8466	103	29.4	14.7	30.282	15.141	27.9876	6.85971	1.08198	0.25231	0	28.1534	57.577	0.178934	8.2	2.0098	24	60		1	59	59
19		1.885	408	1294	554	0.299784	14	41	16.5763	12.8466	103	29.4	14.7	30.282	15.141	27.9876	6.85971	1.08198	0.25231	0	28.1534	57.577	0.178934	8.2	2.0098	24	75		1	65	65
20		1.885	408	1294	554	0.299784	14	41	16.5763	12.8466	103	29.4	14.7	30.282	15.141	27.9876	6.85971	1.08198	0.25231	0	28.1534	57.577	0.178934	8.2	2.0098	24	90		1	71	71
21		1.885	408	1294	554	0.299784	14	41	16.5763	12.8466	103	29.4	14.7	30.282	15.141	27.9876	6.85971	1.08198	0.25231	10.7	28.1534	57.577	0.201267	8.2	2.0098	24	75		1	60	60
22		1.885	408	1294	554	0.299784	14	41	16.5763	12.8466	103	29.4	14.7	30.282	15.141	27.9876	6.85971	1.08198	0.25231	10.7	28.1534	57.577	0.201267	8.2	2.0098	24	90		1	59	59
23		1.885	408	1294	554	0.299784	14	41	16.5763	12.8466	103	29.4	14.7	30.282	15.141	27.9876	6.85971	1.08198	0.25231	21.3	28.1534	57.577	0.223391	8.2	2.0098	24	60		1	44	44
24		1.885	408	1294	554	0.299784	14	41	16.5763	12.8466	103	29.4	14.7	30.282	15.141	27.9876	6.85971	1.08198	0.25231	21.3	28.1534	57.577	0.223391	8.2	2.0098	24	75		1	44	44
25		1.885	408	1294	554	0.299784	14	41	16.5763	12.8466	103	29.4	14.7	30.282	15.141	27.9876	6.85971	1.08198	0.25231	21.3	28.1534	57.577	0.223391	8.2	2.0098	24	90		1	44	44
26		3.047	408	1201	647	0.350108	8	41	10.7543	8.33458	103	29.4	14.7	30.282	15.141	23.4756	5.75382	1.28994	0.249869	0	32.6654	57.577	0.191967	6.1	1.4951	24	60		1	55	55
27		3.047	408	1201	647	0.350108	10	41	12.8617	9.96782	103	29.4	14.7	30.282	15.141	25.1088	6.15412	1.20603	0.250753	7.5	31.0322	57.577	0.203037	6.1	1.4951	24	60		1	53	53
28		3.047	408	1201	647	0.350108	12	41	14.7969	11.4676	103	29.4	14.7	30.282	15.141	26.6086	6.52172	1.13805	0.251564	14.4	29.5324	57.577	0.213095	6.1	1.4951	24	60		1	51	51
29		3.047	408	1201	647	0.350108	14	41	16.5763	12.8466	103	29.4	14.7	30.282	15.141	27.9876	6.85971	1.08198	0.25231	20.7	28.1534	57.577	0.222139	6.1	1.4951	24	60		1	45	45
30		3.047	408	1201	647	0.350108	16	41	18.2204	14.1208	103	29.4	14.7	30.282	15.141	29.2618	7.17201	1.03486	0.253	26.5	26.8792	57.577	0.23036	6.1	1.4951	24	60		1	47	47
31		3.047	408	1201	647	0.350108	8	41	10.7543	8.33458	103	29.4	14.7	30.282	15.141	23.4756	5.75382	1.28994	0.249869	0	32.6654	57.577	0.191967	6.1	1.4951	24	90		1	68	68
32		3.047	408	1201	647	0.350108	8	55.4	14.5314	11.2619	103	29.4	14.7	30.282	15.141	26.4029	6.47129	1.14692	0.251453	0	44.1381	57.577	0.213711	6.1	1.4951	24	60		1	55	55
33	32	2.838	394	1201	647	0.350108	14	52.57	21.2541	16.4719	105.14	29.4	14.7	30.9112	15.4556	31.9275	8.10342	0.968168	0.247207	21.47	36.0981	58.7733	0.245803	6.1	1.54822	24	60	cylindrical	1	29.71	29.71
34		2.838	409	1177	623	0.346111	14	57.24	23.1421	17.9352	85.87	29.4	14.7	25.2458	12.6229	30.558	7.4714	0.826158	0.258224	24.46	39.3048	48.0013	0.231525	6.1	1.49144	24	75		1	35.73	35.73
35		2.838	444	1177	623	0.346111	14	44.44	17.9671	13.9245	111.11	29.4	14.7	32.6663	16.3332	30.2577	6.81479	1.07961	0.281624	18.55	30.5155	62.1105	0.213452	6.1	1.37387	24	60		1	38.69	38.69
36		2.838	498	1153	599	0.341895	14	59.82	24.1852	18.7436	89.72	29.4	14.7	26.3777	13.1888	31.9324	6.41213	0.826048	0.317529	26.47	41.0764	50.1535	0.204676	6.1	1.2249	24	60		1	39.93	39.93
37		2.838	462	1177	623	0.346111	14	46.15	18.6584	14.4603	92.31	29.4	14.7	27.1391	13.5696	28.0299	6.06707	0.968222	0.287316	18.61	31.6897	51.6013	0.191677	6.1	1.32035	24	75		1	42.51	42.51
38		2.838	463	1153	599	0.341895	14	52.9	21.3875	16.5753	132.24	29.4	14.7	38.8786	19.4393	36.0146	7.77852	1.07952	0.307017	21.23	36.3247	73.9222	0.237122	6.1	1.31749	24	75		1	49.64	49.64
39	33	2.838	408	1201	647	0.350108	14	62	25.0666	19.4266	93	28.9	9.1	26.877	8.463	27.8896	6.83569	0.963692	0.250415	4	42.5734	57.66	0.216165	0	0	24	60	cylindrical	1	32	32
40		2.838	408	1201	647	0.350108	14	62	25.0666	19.4266	93	28.9	9.1	26.877	8.463	27.8896	6.83569	0.963692	0.250415	0	42.5734	57.66	0.20787	0	0	24	60		1	36	36
41		2.838	408	1201	647	0.350108	14	68	27.4924	21.3066	103	28.9	9.1	29.767	9.373	30.6796	7.51951	0.970254	0.253488	0	46.6934	63.86	0.225733	0	0	24	60		1	48	48
42	30	1.365	378	1294	554	0.299784	12	50	18.045	13.9849	124	29.4	14.7	36.456	18.228	32.2129	8.52192	1.13172	0.241704	0	36.0151	69.316	0.228656	8	2.1164	24	70	cubic	1.25	35.48	28.384
43		1.365	408	1201	647	0.350108	12	63	22.7367	17.6209	138	29.4	14.7	40.572	20.286	37.9069	9.29092	1.07031	0.263246	0	45.3791	77.142	0.243049	8	1.96078	24	70		1.23	53.5	43.4959
44	34	2.397	404	1190	640	0.349727	14	41	16.5763	12.8466	102	29.4	14.7	29.988	14.994	27.8406	6.89125	1.07713	0.252365	25.5	28.1534	57.018	0.233152	6	1.48515	24	60	cylindrical	1	39.5	39.5
45		2.397	404	1190	640	0.349727	14	41	16.5763	12.8466	102	29.4	14.7	29.988	14.994	27.8406	6.89125	1.07713	0.252365	17	28.1534	57.018	0.215245	6	1.48515	24	60		1	49.5	49.5
46		2.397	404	1190	640	0.349727	14	41	16.5763	12.8466	103	29.4	14.7	30.282	15.141	27.9876	6.92763	1.08198	0.252606	13.5	28.1534	57.577	0.208855	6	1.48515	24	60		1	74	74
47		3.047	408	1202	647	0.349919	16	41	18.2204	14.1208	103	29.4	14.7	30.282	15.141	29.2618	7.17201	1.03486	0.252863	26	26.8792	57.577	0.229322	6	1.47059	24	60		1	42.5	42.5
48		3.047	408	1202	647	0.349919	14	41	16.5763	12.8466	102	29.4	14.7	29.988	14.994	27.8406	6.82368	1.07713	0.251935	16.5	28.1534	57.018	0.212402	6	1.47059	24	60	cubic	1	62.5	62.5
49	35	0.822	428	1170	630	0.35	14	49	19.8107	15.3533	122	35.01	16.84	42.7122	20.5448	35.8981	8.3874	1.18982	0.28145	43	33.6467	58.743	0.259385	8.5	1.98598	24	75		1.25	30	24
50		0.822	444	1170	630	0.35	14	44	17.7892	13.7866	111	35.01	16.84	38.8611	18.6924	32.479	7.3151	1.1965	0.2863	43	30.2134	53.4465	0.239375	9	2.02703	24	75		1.25	30	24
51		0.822	428	1170	630	0.35	14	57	23.0451	17.86	114	35.01	16.84	39.9114	19.1976	37.0576	8.65831	1.07701	0.280538	43	39.14	54.891	0.262095	8.5	1.98598	24	75		1.25	40	32
52		0.822	428	1170	630	0.35	14	49	19.8107	15.3533	122	35.01	16.84	42.7122	20.5448	35.8981	8.3874	1.18982	0.28145	43	33.6467	58.743	0.259385	8.5	1.98598	24	75		1.25	28	22.4
53		0.822	428	1170	630	0.35	14	49	19.8107	15.3533	122	35.01	16.84	42.7122	20.5448	35.8981	8.3874	1.18982	0.28145	43	33.6467	58.743	0.259385	8.5	1.98598	48	75		1.25	32	25.6
54		0.822	428	1170	630	0.35	14	49	19.8107	15.3533	122	35.01	16.84	42.7122	20.5448	35.8981	8.3874	1.18982	0.28145	43	33.6467	58.743	0.259385	8.5	1.98598	48	75		1.25	30	24
55		0.822	428	1170	630	0.35	14	49	19.8107	15.3533	122	35.01	16.84	42.7122	20.5448	35.8981	8.3874	1.18982	0.28145	43	33.6467	58.743	0.259385	8.5	1.98598	48	75		1.25	32	25.6
56		0.822	428	1170	630	0.35	14	49	19.8107	15.3533	122	35.01	16.84	42.7122	20.5448	35.8981	8.3874	1.18982	0.28145	43	33.6467	58.743	0.259385	13	3.03738	48	75		1.25	30	24
57		0.822	428	1170	630	0.35	14	49	19.8107	15.3533	122	35.01	16.84	42.7122	20.5448	35.8981	8.3874	1.18982	0.28145	43	33.6467	58.743	0.259385	17	3.97196	48	75		1.25	29	23.2
58		0.822	428	1170	630	0.35	14	49	19.8107	15.3533	122	35.01	16.84	42.7122	20.5448	35.8981	8.3874	1.18982	0.28145	43	33.6467	58.743	0.259385	8.5	1.98598	48	75		1.25	36	28.8
59		0.822	428	1170	630	0.35	14	49	19.8107	15.3533	122	35.01	16.84	42.7122	20.5448	35.8981	8.3874	1.18982	0.28145	43	33.6467	58.743	0.259385	8.5	1.98598	48	75		1.25	45	36
60		0.822	428	1170	630	0.35	14	57	23.0451	17.86	114	35.01	16.84	39.9114	19.1976	37.0576	8.65831	1.07701	0.280538	43	39.14	54.891	0.262095	4.3	1.00467	24	75		1.25	30	24
61		0.822	428	1170	630	0.35	14	57	23.0451	17.86	114	35.01	16.84	39.9114	19.1976	37.0576	8.65831	1.07701	0.280538	64	39.14	54.891	0.302261	4.3	1.00467	24	75		1.25	24	19.2
62		0.822	428	1170	630	0.35	14	57	23.0451	17.86	114	35.01	16.84	39.9114	19.1976	37.0576	8.65831	1.07701	0.280538	86	39.14	54.891	0.34434	4.3	1.00467	24	75		1.23	20	16.2602
63		0.822	428	1170	630	0.35	8	57	14.9511	11.5871	114	35.01	16.84	39.9114	19.1976	30.7847	7.19269	1.29647	0.277053	43	45.4129	54.891	0.280832	4.3	1.00467	24	75		1.25	32	25.6
64		0.822	428	1170	630	0.35	10	57	17.8809	13.8577	114	35.01	16.84	39.9114	19.1976	33.0553	7.7232	1.20741	0.278315	43	43.1423	54.891	0.273944	4.3	1.00467	24	75		1.25	35	28
65		0.822	428	1170	630	0.35	12	57	20.5713	15.9428	114	35.01	16.84	39.9114	19.1976	35.1404	8.21036	1.13577	0.279473	43	41.0572	54.891	0.267726	4.3	1.00467	24	75		1.25	43	34.4
66		0.822	428	1170	630	0.35	14	57	23.0451	17.86	114	35.01	16.84	39.9114	19.1976	37.0576	8.65831	1.07701	0.280538	43	39.14	54.891	0.262095	4.3	1.00467	24	75		1.25	46	36.8
67		0.822	428	1170	630	0.35	14	57	23.0451	17.86	114	35.01	16.84	39.9114	19.1976	37.0576	8.65831	1.07701	0.280538	43	39.14	54.891	0.262095	4.3	1.00467	24	60		1.25	38	30.4
68		0.822	428	1170	630	0.35	14	57	23.0451	17.86	114	35.01	16.84	39.9114	19.1976	37.0576	8.65831	1.07701	0.280538	43	39.14	54.891	0.262095	4.3	1.00467	24	75		1.25	46	36.8
69		0.822	428	1170	630	0.35	14	57	23.0451	17.86	114	35.01	16.84	39.9114	19.1976	37.0576	8.65831	1.07701	0.280538	43	39.14	54.891	0.262095	4.3	1.00467	24	90		1.25	49	39.2
70	36	4.667	410	1044.4	530.6	0.336889	10	67.1	21.0493	16.3132	117.4	29.4	14.7	34.5156	17.2578	33.571	8.18804	1.02814	0.303547	79.2	50.7868	65.6266	0.395658	0	0	24	80	cubic	1.25	28.3	22.64
71		4.667	410	1157.5	588	0.336866	10	51.2	16.0614	12.4476	153.8	29.4	14.7	45.2172	22.6086	35.0562	8.5503	1.28985	0.280878	0.75	38.7524	85.9742	0.249595	0	0	24	80		1.25	42.1	33.68
72		4.667	410	1162	590.2	0.336834	10	41	12.8617	9.96782	143.5	29.4	14.7	42.189	21.0945	31.0623	7.57617	1.35821	0.275797	11.9	31.0322	80.2165	0.249684	0	0	24	80		1.25	49	39.2
73		4.667	410	1154.9	586.8	0.336912	10	41	12.8617	9.96782	164	29.4	14.7	48.216	24.108	34.0758	8.31118	1.41496	0.28265	2.6	31.0322	91.676	0.249489	0	0	24	80		1.23	55.5	45.122
74	11	1.35	500	1321	320	0.195003	16	80	35.552	27.5528	120	23	11.5	27.6	13.8	41.3528	8.27056	0.667428	0.346711	0	52.4472	78.6	0.219691	6	1.2	24	60	cubic	1.23	53.56	43.5447
75		1.35	400	1419	344	0.195122	16	80	35.552	27.5528	120	23	11.5	27.6	13.8	41.3528	10.3382	0.667428	0.265997	0	52.4472	78.6	0.263939	4	1	24	60		1.25	45.95	36.76
76		1.35	330	1165	360	0.236066	16	80	35.552	27.5528	120	23	11.5	27.6	13.8	41.3528	12.5312	0.667428	0.261608	0	52.4472	78.6	0.307258	3.2	0.969697	24	60		1.25	37.12	29.696
77	37	2.98	410	1164	627	0.350084	12	61.5	22.1954	17.2014	123	29.4	14.7	36.162	18.081	35.2824	8.60546	1.02493	0.268813	45	44.2986	68.757	0.31697	22.5	5.4878	24	80	cylindrical	1	35.91	35.91
78		2.98	480	1140	606	0.347079	14	56	22.6408	17.5466	112	29.4	14.7	32.928	16.464	34.0106	7.08555	0.968168	0.313252	35	38.4534	62.608	0.241036	12.5	2.60417	24	80		1	65.28	65.28
79	29	2.337	420	1124	688	0.379691	8	48	12.5904	9.75756	120	29.4	14.7	35.28	17.64	27.3976	6.52323	1.28771	0.266378	0	38.2424	67.08	0.213881	0	0	24	100	cubic	1.25	37	29.6
80		2.337	420	1124	688	0.379691	10	48	15.0576	11.6696	120	29.4	14.7	35.28	17.64	29.3096	6.97849	1.2037	0.267434	0	36.3304	67.08	0.20838	0	0	24	100		1.25	43	34.4
81		2.337	420	1124	688	0.379691	12	48	17.3232	13.4255	120	29.4	14.7	35.28	17.64	31.0655	7.39654	1.13567	0.268403	0	34.5745	67.08	0.203402	0	0	24	100		1.25	50	40
82		2.337	420	1124	688	0.379691	14	48	19.4064	15.04	120	29.4	14.7	35.28	17.64	32.68	7.78094	1.07956	0.269294	0	32.96	67.08	0.198887	0	0	24	100		1.23	55	44.7154
83		2.337	420	1124	688	0.379691	16	48	21.3312	16.5317	120	29.4	14.7	35.28	17.64	34.1717	8.13611	1.03243	0.270117	0	31.4683	67.08	0.194766	0	0	24	100		1.22	67	54.918	1.21951
84	42	2.973	500	785	1100	0.583554	12	65	23.4585	18.1803	163	29.8	14.7	48.574	23.961	42.1413	8.42827	1.15264	0.313377	25	46.8197	90.465	0.266523	0	0	24	60	cubic	1.25	40.2	32.16
85		2.973	500	785	1100	0.583554	12	65	23.4585	18.1803	163	29.8	14.7	48.574	23.961	42.1413	8.42827	1.15264	0.313377	25	46.8197	90.465	0.266523	0	0	24	70		1.25	42.7	34.16
86	41	2.31	421	1273	318	0.199874	10	66	20.7042	16.0458	165	34.64	16.27	57.156	26.8455	42.8913	10.1879	1.33258	0.327497	5	49.9542	80.9985	0.253127	8	1.90024	24	100	cubic	1.25	38	30.4
87		2.31	421	1196	395	0.248272	10	66	20.7042	16.0458	165	34.64	16.27	57.156	26.8455	42.8913	10.1879	1.33258	0.327497	5	49.9542	80.9985	0.253127	8	1.90024	24	100		1.25	39	31.2
88		2.31	421	1112	477	0.300189	10	66	20.7042	16.0458	165	34.64	16.27	57.156	26.8455	42.8913	10.1879	1.33258	0.327909	5	49.9542	80.9985	0.253127	8	1.90024	24	100		1.25	40	32
89		2.31	421	1032	556	0.350126	10	66	20.7042	16.0458	165	34.64	16.27	57.156	26.8455	42.8913	10.1879	1.33258	0.328115	5	49.9542	80.9985	0.253127	8	1.90024	24	100		1.25	45	36
90		2.31	421	949	633	0.400126	10	66	20.7042	16.0458	165	34.64	16.27	57.156	26.8455	42.8913	10.1879	1.33258	0.32936	5	49.9542	80.9985	0.253127	8	1.90024	24	100		1.25	39	31.2
91		2.31	365	1379	335	0.195449	10	60	18.822	14.587	151	34.64	16.27	52.3064	24.5677	39.1547	10.7273	1.33589	0.266313	0	45.413	74.1259	0.253772	7	1.91781	24	100		1.25	40	32
92		2.31	365	1295	427	0.247967	10	60	18.822	14.587	151	34.64	16.27	52.3064	24.5677	39.1547	10.7273	1.33589	0.265076	0	45.413	74.1259	0.253772	7	1.91781	24	100		1.25	41	32.8
93		2.31	365	1205	516	0.299826	10	60	18.822	14.587	151	34.64	16.27	52.3064	24.5677	39.1547	10.7273	1.33589	0.26523	0	45.413	74.1259	0.253772	7	1.91781	24	100		1.25	42	33.6
94		2.31	365	1118	602	0.35	10	60	18.822	14.587	151	34.64	16.27	52.3064	24.5677	39.1547	10.7273	1.33589	0.265384	0	45.413	74.1259	0.253772	7	1.91781	24	100		1.25	47	37.6
95		2.31	365	1028	685	0.399883	10	60	18.822	14.587	151	34.64	16.27	52.3064	24.5677	39.1547	10.7273	1.33589	0.266469	0	45.413	74.1259	0.253772	7	1.91781	24	100		1.25	42	33.6
96		2.31	310	1485	371	0.199892	10	49	15.3713	11.9128	122	34.64	16.27	42.2608	19.8494	31.7622	10.2459	1.33054	0.206909	4	37.0872	59.8898	0.255034	6	1.93548	24	100		1.25	42	33.6
97		2.31	310	1395	460	0.247978	10	49	15.3713	11.9128	122	34.64	16.27	42.2608	19.8494	31.7622	10.2459	1.33054	0.20702	4	37.0872	59.8898	0.255034	6	1.93548	24	100		1.25	44	35.2
98		2.31	310	1298	556	0.299892	10	49	15.3713	11.9128	122	34.64	16.27	42.2608	19.8494	31.7622	10.2459	1.33054	0.207132	4	37.0872	59.8898	0.255034	6	1.93548	24	100		1.25	45	36
99		2.31	310	1204	648	0.349892	10	49	15.3713	11.9128	122	34.64	16.27	42.2608	19.8494	31.7622	10.2459	1.33054	0.207356	4	37.0872	59.8898	0.255034	6	1.93548	24	100		1.23	56	45.5285
100		2.31	310	1107	738	0.4	10	49	15.3713	11.9128	122	34.64	16.27	42.2608	19.8494	31.7622	10.2459	1.33054	0.208143	4	37.0872	59.8898	0.255034	6	1.93548	24	100		1.25	46	36.8
101		2.31	255	1591	398	0.200101	10	40	12.548	9.7247	100	34.64	16.27	34.64	16.27	25.9947	10.194	1.33258	0.15869	3	30.2753	49.09	0.253152	5	1.96078	24	100		1.25	33	26.4
102		2.31	255	1495	493	0.247988	10	40	12.548	9.7247	100	34.64	16.27	34.64	16.27	25.9947	10.194	1.33258	0.15877	3	30.2753	49.09	0.253152	5	1.96078	24	100		1.25	35	28
103		2.31	255	1390	596	0.300101	10	40	12.548	9.7247	100	34.64	16.27	34.64	16.27	25.9947	10.194	1.33258	0.15893	3	30.2753	49.09	0.253152	5	1.96078	24	100		1.25	40	32
104		2.31	255	1290	695	0.350126	10	40	12.548	9.7247	100	34.64	16.27	34.64	16.27	25.9947	10.194	1.33258	0.15901	3	30.2753	49.09	0.253152	5	1.96078	24	100		1.25	49	39.2
105		2.31	255	1155	791	0.406475	10	40	12.548	9.7247	100	34.64	16.27	34.64	16.27	25.9947	10.194	1.33258	0.162197	3	30.2753	49.09	0.253152	5	1.96078	24	100		1.25	41	32.8
106		2.31	330	1204	648	0.349892	10	46	14.4302	11.1834	69	34.64	16.27	23.9016	11.2263	22.4097	6.79082	1.06657	0.203192	29	34.8166	33.8721	0.252103	7	2.12121	24	100		1.25	31	24.8
107		2.31	327	1204	648	0.349892	10	38	11.9206	9.23846	76	34.64	16.27	26.3264	12.3652	21.6037	6.60663	1.21861	0.202446	31	28.7615	37.3084	0.252675	7	2.14067	24	100		1.25	34	27.2
108		2.31	326	1204	648	0.349892	10	33	10.3521	8.02288	81	34.64	16.27	28.0584	13.1787	21.2016	6.50355	1.32341	0.202624	32	24.9771	39.7629	0.252399	7	2.14724	24	100		1.25	39	31.2
109		2.31	325	1204	648	0.349892	10	28	8.7836	6.80729	85	34.64	16.27	29.444	13.8295	20.6368	6.34978	1.42677	0.202527	33	21.1927	41.7265	0.251171	6	1.84615	24	100		1.25	36	28.8
110		2.31	324	1204	648	0.349892	10	25	7.8425	6.07794	88	34.64	16.27	30.4832	14.3176	20.3955	6.29492	1.4946	0.202418	34	18.9221	43.1992	0.252315	6	1.85185	24	100		1.25	34	27.2
111		2.31	322	1204	648	0.349892	10	58	18.1946	14.1008	87	34.64	16.27	30.1368	14.1549	28.2557	8.77507	1.06657	0.205396	14	43.8992	42.7083	0.25503	6	1.86335	24	100		1.25	34	27.2
112		2.31	319	1204	648	0.349892	10	48	15.0576	11.6696	96	34.64	16.27	33.2544	15.6192	27.2888	8.5545	1.21861	0.204937	16	36.3304	47.1264	0.254227	6	1.88088	24	100		1.25	40	32
113		2.31	318	1204	648	0.349892	10	41	12.8617	9.96782	102	34.64	16.27	35.3328	16.5954	26.5632	8.35321	1.33014	0.205127	17	31.0322	50.0718	0.251637	6	1.88679	24	100		1.25	47	37.6
114		2.31	316	1204	648	0.349892	10	36	11.2932	8.75223	107	34.64	16.27	37.0648	17.4089	26.1611	8.27884	1.41679	0.204766	19	27.2478	52.5263	0.254587	6	1.89873	24	100		1.25	43	34.4
115		2.31	315	1204	648	0.349892	10	32	10.0384	7.77976	110	34.64	16.27	38.104	17.897	25.6768	8.15135	1.48399	0.204525	20	24.2202	53.999	0.254085	6	1.90476	24	100		1.25	38	30.4
116		2.31	314	1204	648	0.349892	10	69	21.6453	16.7751	104	34.64	16.27	36.0256	16.9208	33.6959	10.7312	1.06914	0.207193	0	52.2249	51.0536	0.257876	6	1.91083	24	100		1.25	47	37.6
117		2.31	312	1204	648	0.349892	10	57	17.8809	13.8577	114	34.64	16.27	39.4896	18.5478	32.4055	10.3864	1.21861	0.207287	2	43.1423	55.9626	0.25419	6	1.92308	24	100		1.23	53	43.0894
118		2.31	310	1204	648	0.349892	10	49	15.3713	11.9128	122	34.64	16.27	42.2608	19.8494	31.7622	10.2459	1.33054	0.207356	4	37.0872	59.8898	0.255034	6	1.93548	24	100		1.23	58	47.1545
119		2.31	308	1204	648	0.349892	10	42	13.1754	10.2109	127	34.64	16.27	43.9928	20.6629	30.8738	10.024	1.42492	0.206731	5	31.7891	62.3443	0.252198	6	1.94805	24	100		1.23	52	42.2764
120		2.31	307	1204	648	0.349892	10	38	11.9206	9.23846	131	34.64	16.27	45.3784	21.3137	30.5522	9.95185	1.48528	0.206766	6	28.7615	64.3079	0.252619	6	1.9544	24	100		1.25	42	33.6
121		2.31	293	1204	648	0.349892	10	76	23.8412	18.4769	114	34.64	16.27	39.4896	18.5478	37.0247	12.6364	1.06657	0.199522	0	57.5231	55.9626	0.292495	6	2.04778	24	100		1.25	41	32.8
122		2.31	293	1204	648	0.349892	10	63	19.7631	15.3164	127	34.64	16.27	43.9928	20.6629	35.9793	12.2796	1.22273	0.201389	0	47.6836	62.3443	0.283366	6	2.04778	24	100		1.25	42	33.6
123		2.31	293	1204	648	0.349892	10	54	16.9398	13.1283	136	34.64	16.27	47.1104	22.1272	35.2555	12.0326	1.33626	0.202681	0	40.8717	66.7624	0.277054	6	2.04778	24	100		1.25	43	34.4
124		2.31	293	1204	648	0.349892	10	48	15.0576	11.6696	143	34.64	16.27	49.5352	23.2661	34.9357	11.9235	1.41789	0.203818	0	36.3304	70.1987	0.273755	6	2.04778	24	100		1.25	42	33.6
125		2.31	293	1204	648	0.349892	10	42	13.1754	10.2109	148	34.64	16.27	51.2672	24.0796	34.2905	11.7033	1.49508	0.204405	0	31.7891	72.6532	0.268649	6	2.04778	24	100		1.25	41	32.8
126		2.31	330	1204	648	0.349892	10	33	10.3521	8.02288	83	34.64	16.27	28.7512	13.5041	21.527	6.52333	1.33559	0.205334	29	24.9771	40.7447	0.243939	7	2.12121	24	100		1.25	40	32
127		2.31	321	1204	648	0.349892	10	32	10.0384	7.77976	80	34.64	16.27	27.712	13.016	20.7958	6.47843	1.33258	0.199518	35	24.2202	39.272	0.261054	6	1.86916	24	100		1.25	38	30.4
128		2.31	314	1204	648	0.349892	10	31	9.7247	7.53664	78	34.64	16.27	27.0192	12.6906	20.2272	6.4418	1.33578	0.195057	42	23.4634	38.2902	0.28134	6	1.91083	24	100		1.25	35	28
129		2.31	304	1204	648	0.349892	10	30	9.411	7.29352	76	34.64	16.27	26.3264	12.3652	19.6587	6.46669	1.33917	0.188977	48	22.7065	37.3084	0.302327	6	1.97368	24	100		1.25	31	24.8
130		2.31	298	1204	648	0.349892	10	30	9.411	7.29352	74	34.64	16.27	25.6336	12.0398	19.3333	6.48769	1.32588	0.185187	53	22.7065	36.3266	0.319856	6	2.01342	24	100		1.25	30	24
131		2.31	332	1204	648	0.349892	10	41	12.8617	9.96782	104	34.64	16.27	36.0256	16.9208	26.8886	8.09898	1.33981	0.213237	16	31.0322	51.0536	0.242258	6	1.80723	24	100		1.25	48	38.4
132		2.31	314	1204	648	0.349892	10	40	12.548	9.7247	101	34.64	16.27	34.9864	16.4327	26.1574	8.33038	1.33753	0.202561	21	30.2753	49.5809	0.262054	6	1.91083	24	100		1.25	45	36
133		2.31	305	1204	648	0.349892	10	39	12.2343	9.48158	98	34.64	16.27	33.9472	15.9446	25.4262	8.33645	1.33513	0.196746	28	29.5184	48.1082	0.282534	6	1.96721	24	100		1.25	41	32.8
134		2.31	297	1204	648	0.349892	10	38	11.9206	9.23846	95	34.64	16.27	32.908	15.4565	24.695	8.3148	1.33258	0.19147	34	28.7615	46.6355	0.300672	6	2.0202	24	100		1.25	38	30.4
135		2.31	290	1204	648	0.349892	10	37	11.6069	8.99535	93	34.64	16.27	32.2152	15.1311	24.1264	8.31946	1.33526	0.18701	40	28.0047	45.6537	0.319861	6	2.06897	24	100		1.25	35	28
136		2.31	314	1204	648	0.349892	10	49	15.3713	11.9128	123	34.64	16.27	42.6072	20.0121	31.9249	10.1672	1.33461	0.209791	0	37.0872	60.3807	0.243399	5	1.59236	24	100		1.23	59	47.9675
137		2.31	306	1204	648	0.349892	10	48	15.0576	11.6696	120	34.64	16.27	41.568	19.524	31.1936	10.194	1.33258	0.204515	7	36.3304	58.908	0.26186	6	1.96078	24	100		1.23	56	45.5285
138		2.31	298	1204	648	0.349892	10	47	14.7439	11.4265	117	34.64	16.27	40.5288	19.0359	30.4624	10.2223	1.33045	0.199239	15	35.5735	57.4353	0.283922	6	2.01342	24	100		1.23	52	42.2764
139		2.31	290	1204	648	0.349892	10	46	14.4302	11.1834	114	34.64	16.27	39.4896	18.5478	29.7312	10.2521	1.32822	0.193964	21	34.8166	55.9626	0.301776	6	2.06897	24	100		1.25	48	38.4
140		2.31	282	1204	648	0.349892	10	44	13.8028	10.6972	111	34.64	16.27	38.4504	18.0597	28.7569	10.1975	1.33709	0.188557	28	33.3028	54.4899	0.321732	6	2.12766	24	100		1.25	46	36.8
141		2.31	293	1204	648	0.349892	10	41	12.8617	9.96782	136	34.64	16.27	47.1104	22.1272	32.095	10.9539	1.46784	0.200975	0	31.0322	66.7624	0.255891	6	2.04778	24	100		1.25	48	38.4
142		2.31	293	1204	648	0.349892	10	49	15.3713	11.9128	136	34.64	16.27	47.1104	22.1272	34.04	11.6177	1.38397	0.202025	0	37.0872	66.7624	0.268997	6	2.04778	24	100		1.25	45	36
143		2.31	290	1204	648	0.349892	10	54	16.9398	13.1283	135	34.64	16.27	46.764	21.9645	35.0928	12.101	1.33258	0.200787	2	40.8717	66.2715	0.2835	6	2.06897	24	100		1.25	42	33.6
144		2.31	282	1204	648	0.349892	10	52	16.3124	12.6421	131	34.64	16.27	45.3784	21.3137	33.9558	12.0411	1.3364	0.195105	9	39.3579	64.3079	0.301265	6	2.12766	24	100		1.25	38	30.4
145		2.31	275	1204	648	0.349892	10	51	15.9987	12.399	128	34.64	16.27	44.3392	20.8256	33.2246	12.0817	1.33453	0.190369	16	38.601	62.8352	0.321776	6	2.18182	24	100		1.25	35	28
146		2.31	326	1204	648	0.349892	10	33	10.3521	8.02288	81	34.64	16.27	28.0584	13.1787	21.2016	6.50355	1.32341	0.202624	32	24.9771	39.7629	0.252399	7	2.14724	24	60		1.25	28	22.4
147		2.31	318	1204	648	0.349892	10	41	12.8617	9.96782	102	34.64	16.27	35.3328	16.5954	26.5632	8.35321	1.33014	0.205127	17	31.0322	50.0718	0.251637	6	1.88679	24	60		1.25	32	25.6
148		2.31	310	1204	648	0.349892	10	49	15.3713	11.9128	122	34.64	16.27	42.2608	19.8494	31.7622	10.2459	1.33054	0.207356	4	37.0872	59.8898	0.255034	6	1.93548	24	60		1.25	37	29.6
149		2.31	293	1204	648	0.349892	10	54	16.9398	13.1283	136	34.64	16.27	47.1104	22.1272	35.2555	12.0326	1.33626	0.202681	0	40.8717	66.7624	0.277054	6	2.04778	24	60		1.25	34	27.2
150		2.31	326	1204	648	0.349892	10	33	10.3521	8.02288	81	34.64	16.27	28.0584	13.1787	21.2016	6.50355	1.32341	0.202624	32	24.9771	39.7629	0.252399	7	2.14724	24	70		1.25	30	24
151		2.31	318	1204	648	0.349892	10	41	12.8617	9.96782	102	34.64	16.27	35.3328	16.5954	26.5632	8.35321	1.33014	0.205127	17	31.0322	50.0718	0.251637	6	1.88679	24	70		1.25	34	27.2
152		2.31	310	1204	648	0.349892	10	49	15.3713	11.9128	122	34.64	16.27	42.2608	19.8494	31.7622	10.2459	1.33054	0.207356	4	37.0872	59.8898	0.255034	6	1.93548	24	70		1.25	41	32.8
153		2.31	293	1204	648	0.349892	10	54	16.9398	13.1283	136	34.64	16.27	47.1104	22.1272	35.2555	12.0326	1.33626	0.202681	0	40.8717	66.7624	0.277054	6	2.04778	24	70		1.25	38	30.4
154		2.31	326	1204	648	0.349892	10	33	10.3521	8.02288	81	34.64	16.27	28.0584	13.1787	21.2016	6.50355	1.32341	0.202624	32	24.9771	39.7629	0.252399	7	2.14724	24	80		1.25	31	24.8
155		2.31	318	1204	648	0.349892	10	41	12.8617	9.96782	102	34.64	16.27	35.3328	16.5954	26.5632	8.35321	1.33014	0.205127	17	31.0322	50.0718	0.251637	6	1.88679	24	80		1.25	35	28
156		2.31	310	1204	648	0.349892	10	49	15.3713	11.9128	122	34.64	16.27	42.2608	19.8494	31.7622	10.2459	1.33054	0.207356	4	37.0872	59.8898	0.255034	6	1.93548	24	80		1.25	44	35.2
157		2.31	293	1204	648	0.349892	10	54	16.9398	13.1283	136	34.64	16.27	47.1104	22.1272	35.2555	12.0326	1.33626	0.202681	0	40.8717	66.7624	0.277054	6	2.04778	24	80		1.25	40	32
158		2.31	326	1204	648	0.349892	10	33	10.3521	8.02288	81	34.64	16.27	28.0584	13.1787	21.2016	6.50355	1.32341	0.202624	32	24.9771	39.7629	0.252399	7	2.14724	24	90		1.25	37	29.6
159		2.31	318	1204	648	0.349892	10	41	12.8617	9.96782	102	34.64	16.27	35.3328	16.5954	26.5632	8.35321	1.33014	0.205127	17	31.0322	50.0718	0.251637	6	1.88679	24	90		1.25	38	30.4
160		2.31	310	1204	648	0.349892	10	49	15.3713	11.9128	122	34.64	16.27	42.2608	19.8494	31.7622	10.2459	1.33054	0.207356	4	37.0872	59.8898	0.255034	6	1.93548	24	90		1.25	49	39.2
161		2.31	293	1204	648	0.349892	10	54	16.9398	13.1283	136	34.64	16.27	47.1104	22.1272	35.2555	12.0326	1.33626	0.202681	0	40.8717	66.7624	0.277054	6	2.04778	24	90		1.25	42	33.6
162	39	10.8	400	1280	547	0.299398	14	n.a	19.8	15.345	n.a	n.a	n.a	37.85	11.75	27.095	6.77375	1.39694	0.254485	0		130.6	0.271919	0	0	24	17		1	18.8	18.8
163		10.8	400	1280	547	0.299398	14	n.a	19.8	15.345	n.a	n.a	n.a	37.85	11.75	27.095	6.77375	1.39694	0.254485	0		130.6	0.271919	0	0	24	17		1	19.5	19.5
164		10.8	475	1253	539	0.300781	14	n.a	11.78	9.1295	n.a	n.a	n.a	22.52	6.99	16.1195	3.39358	1.39707	0.286629	0		77.707	0.148645	0	0	24	17		1	30.4	30.4
165		10.8	475	1248	535	0.300056	14	n.a	13.86	10.7415	n.a	n.a	n.a	26.49	8.23	18.9715	3.994	1.3963	0.291902	0		91.42	0.1721	0	0	24	17		1	34.3	34.3
166		10.8	475	1235	529	0.299887	14	n.a	16.43	12.7332	n.a	n.a	n.a	31.41	9.67	22.4032	4.71647	1.40203	0.299781	0		108.4	0.200167	0	0	24	17		1	27.2	27.2
167	40	1.5	334	1329.09	632.75	0.322529	13	58.45	20.9777	16.2577	58.45	34.35	16.37	20.0776	9.56827	25.826	7.73233	0.777418	0.193647	18.74	37.4723	28.8042	0.214601	0	0	8	90		1.25	47.11	37.688
168		1.5	334	1298.18	613.42	0.320893	13	58.45	20.9777	16.2577	58.45	34.35	16.37	20.0776	9.56827	25.826	7.73233	0.777418	0.198736	41.23	37.4723	28.8042	0.27137	0	0	8	90		1.25	61.33	49.064
169		1.5	334	1256.96	593.95	0.320896	13	58.45	20.9777	16.2577	58.45	34.35	16.37	20.0776	9.56827	25.826	7.73233	0.777418	0.205252	63.74	37.4723	28.8042	0.328191	0	0	8	90		1.25	41.78	33.424
170		1.5	334	1215.47	574.34	0.320894	13	58.45	20.9777	16.2577	58.45	34.35	16.37	20.0776	9.56827	25.826	7.73233	0.777418	0.212259	86.24	37.4723	28.8042	0.384986	0	0	8	90		1.25	35.33	28.264
171		1.5	334	1174.98	555.21	0.320895	13	58.45	20.9777	16.2577	58.45	34.35	16.37	20.0776	9.56827	25.826	7.73233	0.777418	0.219573	108.84	37.4723	28.8042	0.442033	0	0	8	90		1.25	17.56	14.048
172	38	1.1	400	875	875	0.5	16	40	17.776	13.7764	100	29.4	14.7	29.4	14.7	28.4764	7.1191	1.03243	0.261644	35	22.224	55.9	0.239846	10.5	2.625	48	50	10x10 cubes	1.263	36.1	28.5827
173		1.1	400	880	880	0.5	16	40	17.776	13.7764	100	29.4	14.7	29.4	14.7	28.4764	7.1191	1.03243	0.260157	30	22.224	55.9	0.229245	10.5	2.625	48	50		1.263	34.5	27.3159
174		1.1	400	895	895	0.5	16	40	17.776	13.7764	100	29.4	14.7	29.4	14.7	28.4764	7.1191	1.03243	0.255797	20	22.224	55.9	0.208043	10.5	2.625	48	50		1.263	32.6	25.8116
175		1.1	400	910	910	0.5	16	40	17.776	13.7764	100	29.4	14.7	29.4	14.7	28.4764	7.1191	1.03243	0.25158	10	22.224	55.9	0.186841	10.5	2.625	48	50		1.263	27.2	21.536
176		1.1	400	875	875	0.5	16	40	17.776	13.7764	100	29.4	14.7	29.4	14.7	28.4764	7.1191	1.03243	0.261644	35	22.224	55.9	0.239846	7.5	1.875	48	50		1.263	27.3	21.6152
177		1.1	400	880	880	0.5	16	40	17.776	13.7764	100	29.4	14.7	29.4	14.7	28.4764	7.1191	1.03243	0.260157	35	22.224	55.9	0.239846	5	1.25	48	50		1.263	30.2	23.9113
178		1.1	400	885	885	0.5	16	40	17.776	13.7764	100	29.4	14.7	29.4	14.7	28.4764	7.1191	1.03243	0.258687	35	22.224	55.9	0.239846	2.5	0.625	48	50		1.263	32	25.3365
179		1.1	400	887	887	0.5	16	40	17.776	13.7764	100	29.4	14.7	29.4	14.7	28.4764	7.1191	1.03243	0.258104	35	22.224	55.9	0.239846	10.5	2.625	48	50		1.263	33	26.1283
180		1.1	400	875	875	0.5	18	40	17.776	13.7764	100	29.4	14.7	29.4	14.7	28.4764	7.1191	1.03243	0.261644	35	22.224	55.9	0.239846	10.5	2.625	48	50		1.247	18.9	15.1564
181		1.1	400	875	875	0.5	16	40	17.776	13.7764	100	29.4	14.7	29.4	14.7	28.4764	7.1191	1.03243	0.261644	35	22.224	55.9	0.239846	10.5	2.625	48	50		1.263	27.6	21.8527
182		1.1	400	875	875	0.5	12	40	17.776	13.7764	100	29.4	14.7	29.4	14.7	28.4764	7.1191	1.03243	0.261644	35	22.224	55.9	0.239846	10.5	2.625	48	50		1.263	20.7	16.3895
183		1.1	400	840	840	0.5	16	51.5	22.8866	17.7371	128.5	29.4	14.7	37.779	18.8895	36.6266	9.15665	1.03146	0.282384	35	28.6134	71.8315	0.275215	10.5	2.625	48	50		1.263	30.2	23.9113
184		1.1	400	860	860	0.5	16	46	20.4424	15.8429	114	29.4	14.7	33.516	16.758	32.6009	8.15021	1.02807	0.270998	35	25.5576	63.726	0.257871	10.5	2.625	48	50		1.263	31.7	25.099
185		1.1	400	875	875	0.5	16	40	17.776	13.7764	100	29.4	14.7	29.4	14.7	28.4764	7.1191	1.03243	0.261644	35	22.224	55.9	0.239846	10.5	2.625	48	50		1.263	27	21.3777
186		1.1	400	895	895	0.5	16	34.5	15.3318	11.8821	85.5	29.4	14.7	25.137	12.5685	24.4506	6.11266	1.02807	0.251166	35	19.1682	47.7945	0.220952	10.5	2.625	48	50		1.247	17.6	14.1139
187		1.1	400	875	875	0.5	16	32.5	14.443	11.1933	107.5	29.4	14.7	31.605	15.8025	26.9958	6.74896	1.17074	0.262058	35	18.057	60.0925	0.240849	10.5	2.625	48	50		1.263	35.7	28.266
188		1.1	400	830	830	0.5	16	40	17.776	13.7764	100	29.4	14.7	29.4	14.7	28.4764	7.1191	1.03243	0.275829	35	22.224	55.9	0.239846	10.5	2.625	48	50		1.263	27.5	21.7736
189		1.1	400	875	875	0.5	16	47	20.8868	16.1873	93	29.4	14.7	27.342	13.671	29.8583	7.46457	0.915726	0.261257	35	26.1132	51.987	0.238917	10.5	2.625	48	50		1.263	25	19.7941

## Sheet: Sheet2
	chemical composition index
examples
Ref.	SiO2	Na2O	CaO	Al2O3	Fe2O3		CCI %
34	51.19	2.12	5.57	24	6.6		9.40213
9	53.36	0.37	1.34	26.49	10.86		1.88513
35	47.8	0.31	2.42	24.4	17.4		3.04688
35	53.36	0.37	1.34	26.49	10.86		1.88513
35	47.8	0.31	2.42	24.4	17.4		3.04688
25	50.5	0.45	2.13	26.6	13.8		2.83828
33	50.5	0.45	2.13	26.6	13.8		2.83828
30	65.4	0	1.26	20.7	6.2		1.36511
34	48	0.39	1.76	29	12.7		2.39688
34	47.8	0.31	2.42	24.4	17.4		3.04688
35	57.3	0.73	0.03	27.13	8.06		0.82171
36	47.9	0.4	3.8	28	14.1		4.66667
11	61.89	0.4	0.87	28.05	4.11		1.35035
37	62.2	0.52	2.27	27.5	3.92		2.98013
29	53.8	1.25	0.9	21.2	17		2.33696
42	51.75	1.35	1.4	34.75	6		2.97297
	1	0	0	0	0		0
41	59.7	0.04	2.1	28.36	4.57		2.31027
39	49	4	5	31	3		10.8434
40	77.1	0.8	0.62	17.71	1.21		1.47886
38	62.3	0.5	0.5	28.1	2.1		1.08108

## Sheet: Sheet3
NaOH solution		% of Solid			Oxides	Molcular Wt.
NaOH 8 M		26.23	0.2623		SiO2	60.09
NaOH 10 M		31.37	0.3137		Al2O3	101.96
NaOH 12 M		36.09	0.3609		Na2O	61.98		Eq.Na2O of NaOH	0.774944
NaOH 14 M		40.43	0.4043		H2O	18
NaOH 16 M		44.44	0.4444		NaOH	39.99
					2.5	0.1886	5.6794	20.748	35.8895

## Sheet: Sheet4
	Shape Factor				examples
	Compressive strength class	cylinder strength Mpa	cube strength Mpa	x	y
	C8/10	8	10	37.4	29.8097	0.79705			0.8	1.25	1.2625
	C12/15	12	15	36	28.6803	0.796675			0.8	1.25	1.2625
	C16/20	16	20	51.2	41.1935	0.804561			0.8	1.25	1.2625
	C20/25	20	25	35	27.8765	0.796471			0.8	1.25	1.2625
	C25/30	25	30	27	21.5325	0.7975			0.8	1.25	1.2625
	C30/37	30	37	17.6	14.2746	0.811055			0.81	1.23457	1.24691
	C35/45	35	45	35.7	28.4389	0.796608			0.8	1.25	1.2625
	C40/50	40	50	27.5	21.9245	0.797255			0.8	1.25	1.2625
	C45/55	45	55	25	19.9705	0.79882			0.81	1.23457	1.24691
	C50/60	50	60	34	27.0751	0.796326			0.8	1.25	1.2625
	C55/67	55	67	41	32.7353	0.798422
	C60/75	60	75	49	39.3481	0.803022
	C70/85	70	85	85	71.0065	0.835371
	C80/95	80	95	95	80.3525	0.845816
	C90/105	90	105	105	89.9385	0.856557
	C100/115	100	115	115	99.7645	0.867517					17.56
											35.33
											41.78
											61.33
											47.11
