# Supplementary material for: Prediction of the Compressive Strength of Fly Ash Geopolymer Concrete by an Optimised Neural Network Model
Source: Polymers (Basel). 2022 Mar 31;14(7):1423. doi: 10.3390/polym14071423 (PMC9002561; doi:10.3390/polym14071423)
Supplement: Supplementary file 1 [file polymers-14-01423-s001.zip › Table S2 The data set with ten input variables and the output variable.xlsx]

## Sheet: Sheet1
9.4	400	0.472	9.084	1.158	0.266	0.327	7	24	70	43.46
9.4	400	0.472	9.084	1.158	0.266	0.343	7	24	70	36.01
9.4	400	0.472	9.084	1.158	0.266	0.367	7	24	70	29.85
9.4	400	0.472	9.084	1.158	0.266	0.408	7	24	70	18.06
9.4	400	0.472	9.084	1.158	0.266	0.343	7	48	70	40.82
9.4	400	0.472	9.084	1.158	0.266	0.343	7	72	70	41.13
9.4	400	0.472	9.084	1.158	0.266	0.343	7	96	70	41.34
9.4	400	0.472	9.084	1.158	0.266	0.343	7	48	60	35.85
9.4	400	0.472	9.084	1.158	0.266	0.343	7	48	80	38.85
9.4	400	0.472	9.084	1.158	0.266	0.343	7	48	90	38.39
1.9	476	0.3	6.607	0.449	0.282	0.224	0	24	60	17
1.9	476	0.3	5.756	1.288	0.291	0.192	0	24	60	57
1.9	476	0.3	5.756	1.288	0.291	0.192	0	24	90	66
1.9	476	0.3	9.381	0.316	0.289	0.191	0	24	60	48
1.9	476	0.3	6.866	1.08	0.294	0.179	0	24	60	68
1.9	476	0.3	6.866	1.08	0.294	0.179	0	24	90	70
3	408	0.35	5.754	1.29	0.25	0.192	1.5	24	60	63
1.9	408	0.3	6.86	1.082	0.252	0.179	2.01	24	60	59
1.9	408	0.3	6.86	1.082	0.252	0.179	2.01	24	75	65
1.9	408	0.3	6.86	1.082	0.252	0.179	2.01	24	90	71
1.9	408	0.3	6.86	1.082	0.252	0.201	2.01	24	75	60
1.9	408	0.3	6.86	1.082	0.252	0.201	2.01	24	90	59
1.9	408	0.3	6.86	1.082	0.252	0.223	2.01	24	60	44
1.9	408	0.3	6.86	1.082	0.252	0.223	2.01	24	75	44
1.9	408	0.3	6.86	1.082	0.252	0.223	2.01	24	90	44
3	408	0.35	5.754	1.29	0.25	0.192	1.5	24	60	55
3	408	0.35	6.154	1.206	0.251	0.203	1.5	24	60	53
3	408	0.35	6.522	1.138	0.252	0.213	1.5	24	60	51
3	408	0.35	6.86	1.082	0.252	0.222	1.5	24	60	45
3	408	0.35	7.172	1.035	0.253	0.23	1.5	24	60	47
3	408	0.35	5.754	1.29	0.25	0.192	1.5	24	90	68
3	408	0.35	6.471	1.147	0.251	0.214	1.5	24	60	55
2.8	394	0.35	8.103	0.968	0.247	0.246	1.55	24	60	29.71
2.8	409	0.346	7.471	0.826	0.258	0.232	1.49	24	75	35.73
2.8	444	0.346	6.815	1.08	0.282	0.213	1.37	24	60	38.69
2.8	498	0.342	6.412	0.826	0.318	0.205	1.22	24	60	39.93
2.8	462	0.346	6.067	0.968	0.287	0.192	1.32	24	75	42.51
2.8	463	0.342	7.779	1.08	0.307	0.237	1.32	24	75	49.64
2.8	408	0.35	6.836	0.964	0.25	0.216	0	24	60	32
2.8	408	0.35	6.836	0.964	0.25	0.208	0	24	60	36
2.8	408	0.35	7.52	0.97	0.253	0.226	0	24	60	48
1.4	378	0.3	8.522	1.132	0.242	0.229	2.12	24	70	28.38
1.4	408	0.35	9.291	1.07	0.263	0.243	1.96	24	70	43.5
2.4	404	0.35	6.891	1.077	0.252	0.233	1.49	24	60	39.5
2.4	404	0.35	6.891	1.077	0.252	0.215	1.49	24	60	49.5
2.4	404	0.35	6.928	1.082	0.253	0.209	1.49	24	60	74
3	408	0.35	7.172	1.035	0.253	0.229	1.47	24	60	42.5
3	408	0.35	6.824	1.077	0.252	0.212	1.47	24	60	62.5
0.8	428	0.35	8.387	1.19	0.281	0.259	1.99	24	75	24
0.8	444	0.35	7.315	1.196	0.286	0.239	2.03	24	75	24
0.8	428	0.35	8.658	1.077	0.281	0.262	1.99	24	75	32
0.8	428	0.35	8.387	1.19	0.281	0.259	1.99	24	75	22.4
0.8	428	0.35	8.387	1.19	0.281	0.259	1.99	48	75	25.6
0.8	428	0.35	8.387	1.19	0.281	0.259	1.99	48	75	24
0.8	428	0.35	8.387	1.19	0.281	0.259	1.99	48	75	25.6
0.8	428	0.35	8.387	1.19	0.281	0.259	3.04	48	75	24
0.8	428	0.35	8.387	1.19	0.281	0.259	3.97	48	75	23.2
0.8	428	0.35	8.387	1.19	0.281	0.259	1.99	48	75	28.8
0.8	428	0.35	8.387	1.19	0.281	0.259	1.99	48	75	36
0.8	428	0.35	8.658	1.077	0.281	0.262	1	24	75	24
0.8	428	0.35	8.658	1.077	0.281	0.302	1	24	75	19.2
0.8	428	0.35	8.658	1.077	0.281	0.344	1	24	75	16.26
0.8	428	0.35	7.193	1.296	0.277	0.281	1	24	75	25.6
0.8	428	0.35	7.723	1.207	0.278	0.274	1	24	75	28
0.8	428	0.35	8.21	1.136	0.279	0.268	1	24	75	34.4
0.8	428	0.35	8.658	1.077	0.281	0.262	1	24	75	36.8
0.8	428	0.35	8.658	1.077	0.281	0.262	1	24	60	30.4
0.8	428	0.35	8.658	1.077	0.281	0.262	1	24	75	36.8
0.8	428	0.35	8.658	1.077	0.281	0.262	1	24	90	39.2
4.7	410	0.337	8.188	1.028	0.304	0.396	0	24	80	22.64
4.7	410	0.337	8.55	1.29	0.281	0.25	0	24	80	33.68
4.7	410	0.337	7.576	1.358	0.276	0.25	0	24	80	39.2
4.7	410	0.337	8.311	1.415	0.283	0.249	0	24	80	45.12
1.4	500	0.195	8.271	0.667	0.347	0.22	1.2	24	60	43.54
1.4	400	0.195	10.338	0.667	0.266	0.264	1	24	60	36.76
1.4	330	0.236	12.531	0.667	0.262	0.307	0.97	24	60	29.7
3	410	0.35	8.605	1.025	0.269	0.317	5.49	24	80	35.91
3	480	0.347	7.086	0.968	0.313	0.241	2.6	24	80	65.28
2.3	420	0.38	6.523	1.288	0.266	0.214	0	24	100	29.6
2.3	420	0.38	6.978	1.204	0.267	0.208	0	24	100	34.4
2.3	420	0.38	7.397	1.136	0.268	0.203	0	24	100	40
2.3	420	0.38	7.781	1.08	0.269	0.199	0	24	100	44.72
2.3	420	0.38	8.136	1.032	0.27	0.195	0	24	100	54.92
3	500	0.584	8.428	1.153	0.313	0.267	0	24	60	32.16
3	500	0.584	8.428	1.153	0.313	0.267	0	24	70	34.16
2.31	421	0.2	10.188	1.33258	0.327497	0.253127	1.9002	24	100	30.4
2.31	421	0.248	10.188	1.33258	0.327497	0.253127	1.9002	24	100	31.2
2.31	421	0.3	10.188	1.33258	0.327909	0.253127	1.9002	24	100	32
2.31	421	0.35	10.188	1.33258	0.328115	0.253127	1.9002	24	100	36
2.31	421	0.4	10.188	1.33258	0.32936	0.253127	1.9002	24	100	31.2
2.31	365	0.195	10.7273	1.33589	0.266313	0.253772	1.9178	24	100	32
2.31	365	0.248	10.7273	1.33589	0.265076	0.253772	1.9178	24	100	32.8
2.31	365	0.3	10.7273	1.33589	0.26523	0.253772	1.9178	24	100	33.6
2.31	365	0.35	10.7273	1.33589	0.265384	0.253772	1.9178	24	100	37.6
2.31	365	0.4	10.7273	1.33589	0.266469	0.253772	1.9178	24	100	33.6
2.31	310	0.2	10.2459	1.33054	0.206909	0.255034	1.9355	24	100	33.6
2.31	310	0.248	10.2459	1.33054	0.20702	0.255034	1.9355	24	100	35.2
2.31	310	0.3	10.2459	1.33054	0.207132	0.255034	1.9355	24	100	36
2.31	310	0.35	10.2459	1.33054	0.207356	0.255034	1.9355	24	100	45.53
2.31	310	0.4	10.2459	1.33054	0.208143	0.255034	1.9355	24	100	36.8
2.31	255	0.2	10.194	1.33258	0.15869	0.253152	1.9608	24	100	26.4
2.31	255	0.248	10.194	1.33258	0.15877	0.253152	1.9608	24	100	28
2.31	255	0.3	10.194	1.33258	0.15893	0.253152	1.9608	24	100	32
2.31	255	0.35	10.194	1.33258	0.15901	0.253152	1.9608	24	100	39.2
2.31	255	0.406	10.194	1.33258	0.162197	0.253152	1.9608	24	100	32.8
2.31	330	0.35	6.79082	1.06657	0.203192	0.252103	2.1212	24	100	24.8
2.31	327	0.35	6.60663	1.21861	0.202446	0.252675	2.1407	24	100	27.2
2.31	326	0.35	6.50355	1.32341	0.202624	0.252399	2.1472	24	100	31.2
2.31	325	0.35	6.34978	1.42677	0.202527	0.251171	1.8462	24	100	28.8
2.31	324	0.35	6.29492	1.4946	0.202418	0.252315	1.8519	24	100	27.2
2.31	322	0.35	8.77507	1.06657	0.205396	0.25503	1.8634	24	100	27.2
2.31	319	0.35	8.55449	1.21861	0.204937	0.254227	1.8809	24	100	32
2.31	318	0.35	8.35321	1.33014	0.205127	0.251637	1.8868	24	100	37.6
2.31	316	0.35	8.27884	1.41679	0.204766	0.254587	1.8987	24	100	34.4
2.31	315	0.35	8.15135	1.48399	0.204525	0.254085	1.9048	24	100	30.4
2.31	314	0.35	10.7312	1.06914	0.207193	0.257876	1.9108	24	100	37.6
2.31	312	0.35	10.3864	1.21861	0.207287	0.25419	1.9231	24	100	43.09
2.31	310	0.35	10.2459	1.33054	0.207356	0.255034	1.9355	24	100	47.15
2.31	308	0.35	10.024	1.42492	0.206731	0.252198	1.9481	24	100	42.28
2.31	307	0.35	9.95185	1.48528	0.206766	0.252619	1.9544	24	100	33.6
2.31	293	0.35	12.6364	1.06657	0.199522	0.292495	2.0478	24	100	32.8
2.31	293	0.35	12.2796	1.22273	0.201389	0.283366	2.0478	24	100	33.6
2.31	293	0.35	12.0326	1.33625	0.202681	0.277054	2.0478	24	100	34.4
2.31	293	0.35	11.9235	1.41789	0.203818	0.273755	2.0478	24	100	33.6
2.31	293	0.35	11.7033	1.49508	0.204405	0.268649	2.0478	24	100	32.8
2.31	330	0.35	6.52333	1.33559	0.205334	0.243939	2.1212	24	100	32
2.31	321	0.35	6.47843	1.33258	0.199518	0.261054	1.8692	24	100	30.4
2.31	314	0.35	6.4418	1.33578	0.195057	0.28134	1.9108	24	100	28
2.31	304	0.35	6.46669	1.33917	0.188977	0.302327	1.9737	24	100	24.8
2.31	298	0.35	6.48769	1.32588	0.185187	0.319856	2.0134	24	100	24
2.31	332	0.35	8.09898	1.33981	0.213237	0.242258	1.8072	24	100	38.4
2.31	314	0.35	8.33038	1.33753	0.202561	0.262054	1.9108	24	100	36
2.31	305	0.35	8.33645	1.33513	0.196746	0.282534	1.9672	24	100	32.8
2.31	297	0.35	8.3148	1.33258	0.19147	0.300672	2.0202	24	100	30.4
2.31	290	0.35	8.31946	1.33526	0.18701	0.319861	2.069	24	100	28
2.31	314	0.35	10.1671	1.33461	0.209791	0.243399	1.5924	24	100	47.97
2.31	306	0.35	10.194	1.33258	0.204515	0.26186	1.9608	24	100	45.53
2.31	298	0.35	10.2223	1.33045	0.199239	0.283922	2.0134	24	100	42.28
2.31	290	0.35	10.2521	1.32822	0.193964	0.301776	2.069	24	100	38.4
2.31	282	0.35	10.1975	1.33709	0.188557	0.321732	2.1277	24	100	36.8
2.31	293	0.35	10.9539	1.46784	0.200975	0.255891	2.0478	24	100	38.4
2.31	293	0.35	11.6177	1.38397	0.202025	0.268997	2.0478	24	100	36
2.31	290	0.35	12.101	1.33258	0.200787	0.2835	2.069	24	100	33.6
2.31	282	0.35	12.0411	1.3364	0.195105	0.301265	2.1277	24	100	30.4
2.31	275	0.35	12.0817	1.33453	0.190369	0.321776	2.1818	24	100	28
2.31	326	0.35	6.50355	1.32341	0.202624	0.252399	2.1472	24	60	22.4
2.31	318	0.35	8.35321	1.33014	0.205127	0.251637	1.8868	24	60	25.6
2.31	310	0.35	10.2459	1.33054	0.207356	0.255034	1.9355	24	60	29.6
2.31	293	0.35	12.0326	1.33625	0.202681	0.277054	2.0478	24	60	27.2
2.31	326	0.35	6.50355	1.32341	0.202624	0.252399	2.1472	24	70	24
2.31	318	0.35	8.35321	1.33014	0.205127	0.251637	1.8868	24	70	27.2
2.31	310	0.35	10.2459	1.33054	0.207356	0.255034	1.9355	24	70	32.8
2.31	293	0.35	12.0326	1.33625	0.202681	0.277054	2.0478	24	70	30.4
2.31	326	0.35	6.50355	1.32341	0.202624	0.252399	2.1472	24	80	24.8
2.31	318	0.35	8.35321	1.33014	0.205127	0.251637	1.8868	24	80	28
2.31	310	0.35	10.2459	1.33054	0.207356	0.255034	1.9355	24	80	35.2
2.31	293	0.35	12.0326	1.33625	0.202681	0.277054	2.0478	24	80	32
2.31	326	0.35	6.50355	1.32341	0.202624	0.252399	2.1472	24	90	29.6
2.31	318	0.35	8.35321	1.33014	0.205127	0.251637	1.8868	24	90	30.4
2.31	310	0.35	10.2459	1.33054	0.207356	0.255034	1.9355	24	90	39.2
2.31	293	0.35	12.0326	1.33625	0.202681	0.277054	2.0478	24	90	33.6
10.8	400	0.299	6.77375	1.39694	0.254485	0.271919	0	24	17	18.8
10.8	400	0.299	6.77375	1.39694	0.254485	0.271919	0	24	17	19.5
10.8	475	0.301	3.39358	1.39707	0.286629	0.148645	0	24	17	30.4
10.8	475	0.3	3.994	1.3963	0.291902	0.1721	0	24	17	34.3
10.8	475	0.3	4.71647	1.40203	0.299781	0.200167	0	24	17	27.2
1.5	334	0.323	7.73233	0.777417	0.193647	0.214601	0	8	90	37.69
1.5	334	0.321	7.73233	0.777417	0.198736	0.27137	0	8	90	49.06
1.5	334	0.321	7.73233	0.777417	0.205252	0.328191	0	8	90	33.42
1.5	334	0.321	7.73233	0.777417	0.212259	0.384986	0	8	90	28.26
1.5	334	0.321	7.73233	0.777417	0.219573	0.442033	0	8	90	14.05
1.1	400	0.5	7.1191	1.03243	0.261644	0.239846	2.625	48	50	28.58
1.1	400	0.5	7.1191	1.03243	0.260157	0.229245	2.625	48	50	27.32
1.1	400	0.5	7.1191	1.03243	0.255797	0.208043	2.625	48	50	25.81
1.1	400	0.5	7.1191	1.03243	0.25158	0.186841	2.625	48	50	21.54
1.1	400	0.5	7.1191	1.03243	0.261644	0.239846	1.875	48	50	21.62
1.1	400	0.5	7.1191	1.03243	0.260157	0.239846	1.25	48	50	23.91
1.1	400	0.5	7.1191	1.03243	0.258687	0.239846	0.625	48	50	25.34
1.1	400	0.5	7.1191	1.03243	0.258104	0.239846	2.625	48	50	26.13
1.1	400	0.5	7.1191	1.03243	0.261644	0.239846	2.625	48	50	15.16
1.1	400	0.5	7.1191	1.03243	0.261644	0.239846	2.625	48	50	21.85
1.1	400	0.5	7.1191	1.03243	0.261644	0.239846	2.625	48	50	16.39
1.1	400	0.5	9.15665	1.03146	0.282384	0.275215	2.625	48	50	23.91
1.1	400	0.5	8.15021	1.02807	0.270998	0.257871	2.625	48	50	25.1
1.1	400	0.5	7.1191	1.03243	0.261644	0.239846	2.625	48	50	21.38
1.1	400	0.5	6.11266	1.02807	0.251166	0.220952	2.625	48	50	14.11
1.1	400	0.5	6.74896	1.17074	0.262058	0.240849	2.625	48	50	28.27
1.1	400	0.5	7.1191	1.03243	0.275829	0.239846	2.625	48	50	21.77
1.1	400	0.5	7.46457	0.915726	0.261257	0.238917	2.625	48	50	19.79
